# Supplementary material for: The Novel AT2 Receptor Agonist β-Pro7-AngIII Exerts Cardiac and Renal Anti-Fibrotic and Anti-Inflammatory Effects in High Salt-Fed Mice
Source: Int J Mol Sci. 2022 Nov 14;23(22):14039. doi: 10.3390/ijms232214039 (PMC9696912; doi:10.3390/ijms232214039)
Supplement: Supplementary file 1 [file ijms-23-14039-s001.zip]

Archive with 1 entries (1 files):
- ijms-2018355-supplementary.pdf
